# Supplementary material for: Conservation and Immunogenicity of Novel Antigens in Diverse Isolates of Enterotoxigenic Escherichia coli
Source: PLoS Negl Trop Dis. 2015 Jan 28;9(1):e0003446. doi: 10.1371/journal.pntd.0003446 (PMC4309559; doi:10.1371/journal.pntd.0003446)
Supplement: S1 Dataset — Tab 3 shows 91 unique isolates sequenced by the Genome Sequencing Center for Infectious Diseases (GSCID) which were screened for the presence of the eaeH gene by BLASTP homology searches. Note that in the dataset, disease severity is classified numerically (0 = isolate from asymptomatic colonization, 1 = mild disease, 2 = severe cholera-like illness). The presence or absence of a given protein or gene in each strain is defined in a binary fashion where 1 = yes; 0 = no. (XLSX) [file pntd.0003446.s006.xlsx]

## Sheet: isolate list
GSCID list:
Stock #	Strain designation	GENOTYPE	storage date	SOURCE	COMMENTS	severity
350	ETEC ThroopD "1"	clinical ETEC isolate	1999-06-26	R.A. Finkelstein	serotype 063:Nm	2
1388	ETEC Envira 8/11	clinical ETEC isolate	2005-12-07	from Brazil	CS5/CS6; LT; ST; severe cholera-like disease from 1998	2
1389	ETEC Envira 10/1	clinical ETEC isolate	2005-12-07	from Brazil	CS5/CS6; LT; ST; severe cholera-like disease from 1998	2
1390	ETEC Jurua 18/11	clinical ETEC isolate	2005-12-07	from Brazil	CS7; LT; severe cholera-like disease from 1998	2
1391	ETEC Jurua 20/10	clinical ETEC isolate	2005-12-07	from Brazil	CS7; LT; severe cholera-like disease from 1998	2
2007	P02997067.1	ETEC isolate	April, 2011	icddr,b	LT/STh; patient with severe ETEC diarrhea at icddr,b colony 1	2
2021	MP021552.1	ETEC isolate	April, 2011	icddr,b	LT/STh; patient with severe ETEC diarrhea at Mirpur colony 1	2
2036	MP021561.1	ETEC isolate	April, 2011	icddr,b	STh; patient with severe ETEC diarrhea at Mirpur colony 1	2
2053	MP021017.1	ETEC isolate	April, 2011	icddr,b	ST; patient with severe ETEC diarrhea at Mirpur colony 1	2
2063	MP020980.1	ETEC isolate	April, 2011	icddr,b	ST; patient with severe ETEC diarrhea at Mirpur colony 1	2
2097	2720900	clinical ETEC isolate	07.12.2011	icddr,b	CFA/I; ST; mild, self-limited diarrhea; isolate from 2007	1
2098	2719100	clinical ETEC isolate	07.12.2011	icddr,b	CFA/I+CS21; ST; mild, self limited diarrhea from 2007	1
2099	2722950	clinical ETEC isolate	07.12.2011	icddr,b	CFA/I LT/ST 2007 mild, self-limited diarrhea	1
2100	2726800	clinical ETEC isolate	07.12.2011	icddr,b	CS14 LT/ST 2007 mild, self-limited diarrhea	1
2101	2726950	clinical ETEC isolate	07.12.2011	icddr,b	CS21 ST 2007 mild, self-limited diarrhea	1
2102	2729250	clinical ETEC isolate	07.12.2011	icddr,b	CFA/I LT/ST 2007 mild, self-limited diarrhea	1
2103	2747800	clinical ETEC isolate	07.12.2011	icddr,b	CS5+CS6 LT/ST 2007 severe cholera-like disease, hospitalized patient	2
2104	2741950	clinical ETEC isolate	07.12.2011	icddr,b	CS1+CS3+CS21 LT/ST 2007 severe cholera-like disease, hospitalized patient	2
2105	2735000	clinical ETEC isolate	07.12.2011	icddr,b	CS7 LT 2007 severe cholera-like disease, hospitalized patient	2
2106	2730350	clinical ETEC isolate	07.12.2011	icddr,b	CFA/I+CS21 LT/ST 2007 severe cholera-like disease, hospitalized patient	2
2107	2730450	clinical ETEC isolate	07.12.2011	icddr,b	CS1+CS3+CS21 LT/ST 2007 severe cholera-like disease, hospitalized patient	2
2108	2770900	clinical ETEC isolate	07.12.2011	icddr,b	CS5+CS6 LT/ST 2007 severe cholera-like disease, hospitalized patient	2
2109	2780750	clinical ETEC isolate	07.12.2011	icddr,b	CF-ve ST 2007 severe cholera-like disease, hospitalized patient	2
2110	2731150	clinical ETEC isolate	07.12.2011	icddr,b	CS6+CS8 LT 2007 severe cholera-like disease, hospitalized patient	2
2111	2785200	clinical ETEC isolate	07.12.2011	icddr,b	CF-ve LT 2007 severe cholera-like disease, hospitalized patient	2
2112	2733950	clinical ETEC isolate	07.12.2011	icddr,b	CS4+CS6 LT/ST 2007 severe cholera-like disease, hospitalized patient	2
2113	2749250	clinical ETEC isolate	07.12.2011	icddr,b	CS5+CS6 LT/ST 2007 severe cholera-like disease, hospitalized patient	2
2114	2756500	clinical ETEC isolate	07.12.2011	icddr,b	CS7 LT 2007 severe cholera-like disease, hospitalized patient	2
2115	2788150	clinical ETEC isolate	07.12.2011	icddr,b	CF-ve LT/ST 2007 severe cholera-like disease, hospitalized patient	2
2116	2762100	clinical ETEC isolate	07.12.2011	icddr,b	CS6+CS8 LT 2007 severe cholera-like disease, hospitalized patient	2
2117	2845350	clinical ETEC isolate	07.13.2011	icddr,b	CS4+CS6 LT/ST 2008 mild, self-limited diarrhea	1
2118	2845650	clinical ETEC isolate	07.13.2011	icddr,b	CS4+CS6 LT/ST 2008 mild, self-limited diarrhea	1
2119	2846750	clinical ETEC isolate	07.13.2011	icddr,b	CS2+CS3 LT/ST 2008 mild, self-limited diarrhea	1
2120	2848050	clinical ETEC isolate	07.13.2011	icddr,b	CS5+CS6 LT/ST 2008 mild, self-limited diarrhea	1
2121	2850400	clinical ETEC isolate	07.13.2011	icddr,b	CS7 LT 2008 severe cholera-like disease, hospitalized patient	2
2122	2850750	clinical ETEC isolate	07.13.2011	icddr,b	CS17 LT 2008 severe cholera-like disease, hospitalized patient	2
2123	2851500	clinical ETEC isolate	07.13.2011	icddr,b	CS7 LT 2008 mild, self-limited diarrhea	1
2124	2853500	clinical ETEC isolate	07.13.2011	icddr,b	CF-ve LT 2008 severe cholera-like disease, hospitalized patient	2
2125	2854350	clinical ETEC isolate	07.13.2011	icddr,b	CS14 LT 2008 severe cholera-like disease, hospitalized patient	2
2126	2860050	clinical ETEC isolate	07.13.2011	icddr,b	CS5+CS6 LT/ST 2008 severe cholera-like disease, hospitalized patient	2
2127	2860650	clinical ETEC isolate	07.13.2011	icddr,b	CS5+CS6 LT/ST 2008 severe cholera-like disease, hospitalized patient	2
2128	2861200	clinical ETEC isolate	07.13.2011	icddr,b	CS6 ST 2008 severe cholera-like disease, hospitalized patient	2
2129	2862600	clinical ETEC isolate	07.13.2011	icddr,b	CS4+CS6 ST 2008 severe cholera-like disease, hospitalized patient	2
2130	2863500	clinical ETEC isolate	07.13.2011	icddr,b	CFA/I ST 2008 severe cholera-like disease, hospitalized patient	2
2131	2864350	clinical ETEC isolate	07.13.2011	icddr,b	CF-ve LT/ST 2008 severe cholera-like disease, hospitalized patient	2
2132	2865200	clinical ETEC isolate	07.13.2011	icddr,b	CF-ve ST 2008 severe cholera-like disease, hospitalized patient	2
2133	2866350	clinical ETEC isolate	07.13.2011	icddr,b	CS5+CS6 LT/ST 2008 severe cholera-like disease, hospitalized patient	2
2134	2866450	clinical ETEC isolate	07.13.2011	icddr,b	CS7 LT 2008 severe cholera-like disease, hospitalized patient	2
2135	2866550	clinical ETEC isolate	07.13.2011	icddr,b	CS7 LT 2008 severe cholera-like disease, hospitalized patient	2
2136	2866750	clinical ETEC isolate	07.13.2011	icddr,b	CS7 LT 2008 severe cholera-like disease, hospitalized patient	2
2137	2867750	clinical ETEC isolate	07.13.2011	icddr,b	CS7 LT 2008 severe cholera-like disease, hospitalized patient	2
2138	2871950	clinical ETEC isolate	07.13.2011	icddr,b	CS2+CS3 LT 2008 severe cholera-like disease, hospitalized patient	2
2139	2872000	clinical ETEC isolate	07.13.2011	icddr,b	CS2+CS3 LT 2008 severe cholera-like disease, hospitalized patient	2
2140	2872800	clinical ETEC isolate	07.13.2011	icddr,b	CS7 LT 2008 severe cholera-like disease, hospitalized patient	2
2141	2875000	clinical ETEC isolate	07.13.2011	icddr,b	CS7 LT 2008 severe cholera-like disease, hospitalized patient	2
2142	2875150	clinical ETEC isolate	07.13.2011	icddr,b	CS4+CS6 LT/ST 2008 severe cholera-like disease, hospitalized patient	2
2143	199900	clinical ETEC isolate	07.14.2011	icddr,b	CS17 LT severe cholera-like disease, hospitalized patient; isolate 1	2
2145	21600.1	clinical ETEC isolate	07.14.2011	icddr,b	CS14 LT/ST severe cholera-like disease, hospitalized patient; isolate 1	2
2149	BCE006, MS-23	asymptomatic colonization	07.14.2011	icddr,b	CS1+CS3 LT+ST+ 2004 asymptomatic colonization	0
2150	BCE011, MS-01	asymptomatic colonization	07.14.2011	icddr,b	CFA/1 ST+ 2002 asymptomatic colonization	0
2151	BCE019, MS-13	asymptomatic colonization	07.14.2011	icddr,b	CS1+CS3 LT+ST+ 2003 asymptomatic colonization	0
2152	BCE030, MS-09	asymptomatic colonization	07.14.2011	icddr,b	CFA/I ST+ 2003 asymptomatic colonization	0
2153	BCE032, MS-12	asymptomatic colonization	07.14.2011	icddr,b	CS1+CS3 LT+ST+ 2003 asymptomatic colonization	0
2154	BCE034, MS-14	asymptomatic colonization	07.14.2011	icddr,b	CFA/1 ST+ 2003 asymptomatic colonization	0
2155	P0304816.1	clinical ETEC isolate	07.19.2011	icddr,b	STh, severe cholera-like disease, hospitalized patient, isolate 1	2
2170	P0305260.1	clinical E. coli isolate	07.20.2011	icddr,b	tox-, severe cholera-like disease, hospitalized patient, isolate 1	2
2184	p0305293.1	clinical ETEC isolate	07.20.2011	icddr,b	LT/STh severe cholera-like disease, hospitalized patient, isolate 1	2
2199	p0301867.1	clinical ETEC isolate	07.21.2011	icddr,b	STh, severe cholera-like disease, hospitalized patient, isolate 1	2
2208	p0302293.2	clinical ETEC isolate	07.21.2011	icddr,b	LT/STh severe cholera-like disease, hospitalized patient, isolate 2	2
2216	p0302308.1	clinical ETEC isolate	07.21.2011	icddr,b	LT/STh severe cholera-like disease, hospitalized patient, isolate 1	2
2226	p0304777.1	clinical ETEC isolate	07.21.2011	icddr,b	LT severe cholera-like disease, hospitalized patient, isolate 1	2
2247	p0301904.1	non-ETEC. E. coli isolate	07.22.2011	icddr,b	non-ETEC hospitalized patient, isolate 1
2255	p0299483.1	non-ETEC. E. coli isolate	07.22.2011	icddr,b	non-ETEC hospitalized patient, isolate 1
2264	p0304799.1	non-ETEC. E. coli isolate	07.22.2011	icddr,b	non-ETEC hospitalized patient, isolate 1
2267	MP020940.1	clinical ETEC isolate	07.26.2011	icddr,b	STh, severe cholera-like disease, hospitalized patient, isolate 1	2
2282	P0298942.1	clinical ETEC isolate	07.26.2011	icddr,b	LT/STp, severe cholera-like disease, hospitalized patient, isolate 1	2
2295	p0299438.2	clinical ETEC isolate	2011-07-27	icddr,b	STh, severe cholera-like disease, hospitalized patient, isolate 2	2
2305	p0299917.1	clinical ETEC isolate	2011-07-27	icddr,b	LT/STh severe cholera-like disease, hospitalized patient, isolate 1	2
2336	174750	clinical ETEC isolate	07.29.2011	icddr,b	CS1+CS3+CS21 LT/STh_2010 Diarr hospitalized patient	2
2337	174900	clinical ETEC isolate	07.29.2011	icddr,b	CF-ve STh_2010 Diarr hospitalized patient	2
2338	178200	clinical ETEC isolate	07.29.2011	icddr,b	CF-ve STh_2010 Diarr hospitalized patient	2
2339	178850	clinical ETEC isolate	07.29.2011	icddr,b	CF-ve LT/STh_2010 Diarr hospitalized patient	2
2340	178900	clinical ETEC isolate	07.29.2011	icddr,b	CFA/I, CS21 STh_2010 Diarr hospitalized patient	2
2341	179100	clinical ETEC isolate	07.29.2011	icddr,b	CF-ve LT/STh_2010 Diarr hospitalized patient	2
2342	179550	clinical ETEC isolate	07.29.2011	icddr,b	CS7 LT_2010 Diarr hospitalized patient	2
2343	180200	clinical ETEC isolate	07.29.2011	icddr,b	CS7 LT/ST_2010 Diarr hospitalized patient	2
2344	180600	clinical ETEC isolate	07.29.2011	icddr,b	CS17 LT/ST_2010 Diarr hospitalized patient	2
2345	180050	clinical ETEC isolate	07.29.2011	icddr,b	CS17 LT_2010 Diarr hospitalized patient	2
2346	C-34666	clinical ETEC isolate	07.29.2011	icddr,b	CF-ve LT/STh_2010 Diarr hospitalized patient	2
2356	BCE001, MS16	ETEC; asymptomatic	07.30.2011	icddr,b	CF-ve LT_2002-04 Asymptomatic community	0
2357	BCE002, MS12	ETEC; asymptomatic	07.30.2011	icddr,b	CS1+CS3 LT/STh_2002-04 Asymptomatic community	0
2358	BCE005, MS23	ETEC; asymptomatic	07.30.2011	icddr,b	CF-ve LT/STh_2002-04 Asymptomatic community	0
2359	BCE007, MS11	ETEC; asymptomatic	07.30.2011	icddr,b	CS1+CS3+CS21 LT/STh_2002-04 Asymptomatic community	0
2360	BCE008, MS1	ETEC; asymptomatic	07.30.2011	icddr,b	CF-ve LT_2002-04 Asymptomatic community	0
2361	BCE008, MS13	ETEC; asymptomatic	07.30.2011	icddr,b	CS6 STp_2002-04 Asymptomatic community	0
2381	mp021566.1	clinical ETEC isolate	08.03.2011	icddr,b	LT/STh, Mirpur patient, isolate 1	2
CGH list:
Stock #	Strain designation	GENOTYPE	storage date	SOURCE	COMMENTS
2315	ETP05-002	clinical ETEC isolate	7.28.2011	icddr,b	CFA/I STh, hospitalized patient, 2005	2
2316	ETP05-003	clinical ETEC isolate	7.28.2011	icddr,b	CF-ve, STh, hosptilazed patient, 2005	2
2317	ETP05-007	clinical ETEC isolate	07.28.2011	icddr,b	CS5+CS6 LT/STh, hospitalized ICDDR,B 2005	2
2318	ETP05-008	clinical ETEC isolate	07.28.2011	icddr,b	CF-ve STh, 2005 Diarr hospitalized patient	2
2319	ETP05-009	clinical ETEC isolate	07.28.2011	icddr,b	CS5+CS6 LT/STh 2005 Diarr hospitalized patient	2
2320	ETP05-010	clinical ETEC isolate	07.28.2011	icddr,b	CS3, CS21 LT/STh 2005 Diarr hospitalized patient	2
2321	ETP05-011	clinical ETEC isolate	07.28.2011	icddr,b	CS2+CS3 LT/STh 2005 Diarr hospitalized patient	2
2322	ETP05-012	clinical ETEC isolate	07.28.2011	icddr,b	CS6 STh_2005 Diarr hospitalized patient	2
2323	ETP05-015	clinical ETEC isolate	07.28.2011	icddr,b	CS5+CS6 LT/STh_ 2005 Diarr hospitalized patient	2
2324	ETP05-016	clinical ETEC isolate	07.28.2011	icddr,b	CF-ve STh_2005 Diarr hospitalized patient	2
2325	ETP05-017	clinical ETEC isolate	07.28.2011	icddr,b	CS5+CS6 LT/STh_2005 Diarr hospitalized patient	2
2326	ETP05-019	clinical ETEC isolate	07.28.2011	icddr,b	CF-ve LT/STh_2005 Diarr hospitalized patient	2
2327	ETP05-20	clinical ETEC isolate	07.28.2011	icddr,b	CS7 LT_2005 Diarr hospitalized patient	2
2328	ETP05-26	clinical ETEC isolate	07.28.2011	icddr,b	CFA/I LT/STh_2005 Diarr hospitalized patient	2
2329	ETP05-035	clinical ETEC isolate	07.28.2011	icddr,b	CF-ve LT/STh_2005 Diarr hospitalized patient	2
2330	ETP05-038	clinical ETEC isolate	07.28.2011	icddr,b	CS5+CS6 LT/STh_2005 Diarr hospitalized patient	2
2331	ETP05-039	clinical ETEC isolate	07.28.2011	icddr,b	CS14 LT/STh_2005 Diarr hospitalized patient	2
2332	ETP05-044	clinical ETEC isolate	07.28.2011	icddr,b	CFA/I STh_2005 Diarr hospitalized patient	2
2333	ETP05-046	clinical ETEC isolate	07.28.2011	icddr,b	CFA/I, CS21 STh_2005 Diarr hospitalized patient	2
2334	ETP05-047	clinical ETEC isolate	07.28.2011	icddr,b	CF-ve LT/STh_ICDDR,B 2005 Diarr hospitalized patient	2
2335	ETP05-050	clinical ETEC isolate	07.28.2011	icddr,b	CS17 LT_2005 Diarr hospitalized patient	2
2336	174750	clinical ETEC isolate	07.29.2011	icddr,b	CS1+CS3+CS21 LT/STh_2010 Diarr hospitalized patient	2
2337	174900	clinical ETEC isolate	07.29.2011	icddr,b	CF-ve STh_2010 Diarr hospitalized patient	2
2338	178200	clinical ETEC isolate	07.29.2011	icddr,b	CF-ve STh_2010 Diarr hospitalized patient	2
2339	178850	clinical ETEC isolate	07.29.2011	icddr,b	CF-ve LT/STh_2010 Diarr hospitalized patient	2
2340	178900	clinical ETEC isolate	07.29.2011	icddr,b	CFA/I, CS21 STh_2010 Diarr hospitalized patient	2
2341	179100	clinical ETEC isolate	07.29.2011	icddr,b	CF-ve LT/STh_2010 Diarr hospitalized patient	2
2342	179550	clinical ETEC isolate	07.29.2011	icddr,b	CS7 LT_2010 Diarr hospitalized patient	2
2343	180200	clinical ETEC isolate	07.29.2011	icddr,b	CS7 LT/ST_2010 Diarr hospitalized patient	2
2344	180600	clinical ETEC isolate	07.29.2011	icddr,b	CS17 LT/ST_2010 Diarr hospitalized patient	2
2345	180050	clinical ETEC isolate	07.29.2011	icddr,b	CS17 LT_2010 Diarr hospitalized patient	2
2346	C-34666	clinical ETEC isolate	07.29.2011	icddr,b	CF-ve LT/STh_2010 Diarr hospitalized patient	2
2347	C-35134	clinical ETEC isolate	07.29.2011	icddr,b	CS17 LT/ST_2010 Diarr hospitalized patient	2
2348	C-35209	clinical ETEC isolate	07.29.2011	icddr,b	CS2+CS3 STh_2010 Diarr hospitalized patient	2
2349	C-35213	clinical ETEC isolate	07.29.2011	icddr,b	CS17 LT/ST_2010 Diarr hospitalized patient	2
2350	C-35605	clinical ETEC isolate	07.29.2011	icddr,b	CS17 LT_2010 Diarr hospitalized patient	2
2351	C-35662	clinical ETEC isolate	07.29.2011	icddr,b	cf-ve LT/STh_2010 Diarr hospitalized patient	2
2352	C-35776	clinical ETEC isolate	07.29.2011	icddr,b	CS4+CS6 STh_2010 Diarr hospitalized patient	2
2353	C-35959	clinical ETEC isolate	07.29.2011	icddr,b	CS14 LT/STh_2010 Diarr hospitalized patient	2
2354	C-36255	clinical ETEC isolate	07.29.2011	icddr,b	CS14 LT/STh_2010 Diarr hospitalized patient	2
2355	173150	clinical ETEC isolate	07.29.2011	icddr,b	CS1+CS3+CS21 LT/STh_2010 Diarr hospitalized patient	2
2356	BCE001, MS16	ETEC; asymptomatic	07.30.2011	icddr,b	CF-ve LT_2002-04 Asymptomatic community	0
2357	BCE002, MS12	ETEC; asymptomatic	07.30.2011	icddr,b	CS1+CS3 LT/STh_2002-04 Asymptomatic community	0
2358	BCE005, MS23	ETEC; asymptomatic	07.30.2011	icddr,b	CF-ve LT/STh_2002-04 Asymptomatic community	0
2359	BCE007, MS11	ETEC; asymptomatic	07.30.2011	icddr,b	CS1+CS3+CS21 LT/STh_2002-04 Asymptomatic community	0
2360	BCE008, MS1	ETEC; asymptomatic	07.30.2011	icddr,b	CF-ve LT_2002-04 Asymptomatic community	0
2361	BCE008, MS13	ETEC; asymptomatic	07.30.2011	icddr,b	CS6 STp_2002-04 Asymptomatic community	0
2362	BCE019, MS16	ETEC; asymptomatic	07.30.2011	icddr,b	CS2+CS3 LT/Sth/STp_2002-04 Asymptomatic community	0
2363	BCE035, MS8	ETEC; asymptomatic	07.30.2011	icddr,b	CS7 LT_2002-04 Asymptomatic community	0
2364	BCE039, MS13	ETEC; asymptomatic	07.30.2011	icddr,b	CF-ve LT_2002-04 Asymptomatic community	0
2365	BCE041, MS11	ETEC; asymptomatic	07.30.2011	icddr,b	CF-ve LT_2002-04 Asymptomatic community	0
2366	BCE046, MS16	ETEC; asymptomatic	07.30.2011	icddr,b	CF-ve LT_2002-04 Asymptomatic community	0
2367	BCE049, MS9	ETEC; asymptomatic	07.30.2011	icddr,b	CS2+CS3+CS21 LT/STh_2002-04 Asymptomatic community	0
2368	BCE054, MS24	ETEC; asymptomatic	07.30.2011	icddr,b	CS14 LT/STh_2002-04 Asymptomatic community	0
2369	BCE058, MS13	ETEC; asymptomatic	07.30.2011	icddr,b	CFA/I STh_2002-04 Asymptomatic community	0
2370	BCE062, MS24	ETEC; asymptomatic	07.30.2011	icddr,b	CS2+CS3 LT/STp_2002-04 Asymptomatic community	0
2371	BCE063, MS14	ETEC; asymptomatic	07.30.2011	icddr,b	CF-ve LT_2002-04 Asymptomatic community	0
2372	BCE068, MS10	ETEC; asymptomatic	07.30.2011	icddr,b	CS2+CS3 LT/STh_2002-04 Asymptomatic community	0
2373	BCE068, MS23	ETEC; asymptomatic	07.30.2011	icddr,b	CF-ve STh_2002-04 Asymptomatic community	0
2374	BCE069, MS15	ETEC; asymptomatic	07.30.2011	icddr,b	CFA/I LT/STp_2002-04 Asymptomatic community	0
2375	BCE069, MS9	ETEC; asymptomatic	07.30.2011	icddr,b	CS1+CS3+CS21 LT/STh_2002-04 Asymptomatic community	0
2409	ETP98109	clinical ETEC isolate	2010-06-01	isolated icddr,b 1998	CFA/I_STh/_Diarrhea hospitalized patient	2
2410	ETP98111	clinical ETEC isolate	2010-06-01	isolated icddr,b 1998	CS4+CS6_LT/STp_diarrhea hospitalized patient	2
2411	ETP98112	clinical ETEC isolate	2010-06-01	isolated icddr,b 1998	CS1+CS3+CS21_LT/STh_diarrhea hospitalized patient	2
2412	ETP98114	clinical ETEC isolate	2010-06-01	isolated icddr,b 1998	CS14_STh_diarrhea hospitalized patient	2
2413	ETP98115	clinical ETEC isolate	2010-06-01	isolated icddr,b 1998	CS6_LT/STh_diarrhea hospitalized patient	2
2414	ETP98068	clinical ETEC isolate	2010-06-01	isolated icddr,b 1998	CFA/I_LT/STh_diarrhea hospitalized patient	2
2415	ETP98073	clinical ETEC isolate	2010-06-01	isolated icddr,b 1998	CS5+CS6_LT/STh_diarrhea hospitalized patient	2
2416	ETP98097	clinical ETEC isolate	2010-06-01	isolated icddr,b 1998	CS14_LT/ST_diarrhea hospitalized patient	2
2417	ETP98103	clinical ETEC isolate	2010-06-01	isolated icddr,b 1998	CS1+CS3+CS21_LT/STh_diarrhea hospitalized patient	2
2418	ETP98105	clinical ETEC isolate	2011-06-10	isolated icddr,b 1998	CS1+CS3+CS21_LT/STh_diarrhea hospitalized patient	2
2419	ETP98053	clinical ETEC isolate	2010-06-01	isolated icddr,b 1998	CS5+CS6_LT/STh_diarrhea hospitalized patient	2
2420	ETP98056	clinical ETEC isolate	2010-06-01	isolated icddr,b 1998	CS6_STh_diarrhea hospitalized patient	2
2421	ETP98061	clinical ETEC isolate	2010-06-01	isolated icddr,b 1998	CS6_STh_diarrhea hospitalized patient	2
2422	ETP98062	clinical ETEC isolate	2010-06-01	isolated icddr,b 1998	CS14_STh_diarrhea hospitalized patient	2
2423	ETP98066	clinical ETEC isolate	2010-06-01	isolated icddr,b 1998	CS6_LT/STh_diarrhea hospitalized patient	2
2424	ETP98004	clinical ETEC isolate	2010-06-01	isolated icddr,b 1998	CF-ve_STh_diarrhea hospitalized patient	2
2425	ETP98015	clinical ETEC isolate	2010-06-01	isolated icddr,b 1998	CS+CS6_STh_diarrhea hospitalized patient	2
2426	ETP98028	clinical ETEC isolate	2010-06-01	isolated icddr,b 1998	CS5+CS6_STh_diarrhea hospitalized patient	2
2427	ETP98038	clinical ETEC isolate	2010-06-01	isolated icddr,b 1998	CFA/I_STh_diarrhea hospitalized patient	2
2428	ETP98042	clinical ETEC isolate	2010-06-01	isolated icddr,b 1998	CS5+CS5_LT/STh_diarrhea hospitalized patient	2
2430	BCE003, DS5	clinical ETEC isolate	2010-06-01	ICDDR,B 2002-04	CF-ve;_LT/STp_Symptomatic community	1
2431	BCE021, DS7	clinical ETEC isolate	2010-06-01	ICDDR,B 2002-04	CF-ve_STh_Symptomatic community	1
2432	BCE046, DS7	clinical ETEC isolate	2010-06-01	ICDDR,B 2002-04	CS5+CS6_LT/STh_Symptomatic community	1
2433	BCE062, DS2	clinical ETEC isolate	2010-06-01	ICDDR,B 2002-04	CF-ve_LT/STp_Symptomatic community	1
2434	BCE007, DS5	clinical ETEC isolate	2010-06-01	ICDDR,B 2002-04	CS5+CS6_LT/STh_Symptomatic community	1
2435	BCE022,DS6	clinical ETEC isolate	2010-06-01	ICDDR,B 2002-04	CFA/I_STh_Symptomatic community	1
2436	BCE049, DS3	clinical ETEC isolate	2010-06-01	ICDDR,B 2002-04	CF-ve LT/STp_Symptomatic community	1
2437	BCE063, DS4	clinical ETEC isolate	2010-06-01	ICDDR,B 2002-04	CS14_LT/STh_Symptomatic community	1
2438	BCE011, DS3	clinical ETEC isolate	2010-06-01	ICDDR,B 2002-04	CF-ve_LT_Symptomatic community	1
2439	BCE035, DS6	clinical ETEC isolate	2010-06-01	ICDDR,B 2002-04	CS2+CS3_LT/STh_Symptomatic community	1
2440	BCE054, DS4	clinical ETEC isolate	2010-06-01	ICDDR,B 2002-04	CS5+CS6_LT/STh_Symptomatic community	1
2441	BCE066, DS5	clinical ETEC isolate	2010-06-01	ICDDR,B 2002-04	CF-ve_LT_Symptomatic community	1
2442	BCE013, DS1	clinical ETEC isolate	2010-06-01	ICDDR,B 2002-04	CFA/I_STh_Symptomatic community	1
2443	BCE039, DS2	clinical ETEC isolate	2010-06-01	ICDDR,B 2002-04	CS5+CS6_LT/STh_Symptomatic community	1
2444	BCE055, DS1	clinical ETEC isolate	2010-06-01	ICDDR,B 2002-04	CS17_LT_Symptomatic community	1
2445	BCE069, DS2	clinical ETEC isolate	2010-06-01	ICDDR,B 2002-04	CS1+CS3+CS21_LT/STh_Symptomatic community	1
2446	BCE018, DS6	clinical ETEC isolate	2010-06-01	ICDDR,B 2002-04	CF-ve_LT/STp_Symptomatic community	1
2447	BCE046, DS2	clinical ETEC isolate	2010-06-01	ICDDR,B 2002-04	CF-ve_LT_Symptomatic community	1
2448	BCE061, DS1	clinical ETEC isolate	2010-06-01	ICDDR,B 2002-04	CF-ve_LT/STp_Symptomatic community	1
2449	BCE129, DS2	?	2010-06-01	ICDDR,B 2002-04	ST
Note: highlighted list are present in GSCID list as well.

## Sheet: EtpA_EatA
Stock #(jf)	severity	Strain designation	origin	isolation year	EatA	EtpA	CFs	LT	ST	cfa/1	cs1	cs2	cs3	cs4	cs5	cs6	cs7	cs8	cs14	cs17	cs21	CF0ve	EtpA/EatA
350	2	ETEC ThroopD "1"	USA, Texas	1975	1	1		1	1														2
1388	2	ETEC Envira 8/11	Amazon, Brazil	1998	1	0	1	1	1						1	1							1
1389	2	ETEC Envira 10/1	Amazon, Brazil	1998	1	0	1	1	1						1	1							1
1390	2	ETEC Jurua 18/11	Amazon, Brazil	1998	1	1	1	1	0								1						2
1391	2	ETEC Jurua 20/10	Amazon, Brazil	1998	1	1	1	1	0								1						2
2007	2	P02997067.1	Bangladesh	2011	1	0		1	1														1
2021	2	MP021552.1	Bangladesh	2011	1	0		1	1														1
2036	2	MP021561.1	Bangladesh	2011	1	0		0	1														1
2053	2	MP021017.1	Bangladesh	2011	0	0		0	1														0
2063	2	MP020980.1	Bangladesh	2011	1	0		0	1														1
2097	1	2720900	Bangladesh	2007	1	1	1	0	1	1													2
2098	1	2719100	Bangladesh	2007	1	1	1	0	1	1											1		2
2099	1	2722950	Bangladesh	2007	1	1	1	1	1	1													2
2100	1	2726800	Bangladesh	2007	0	1	1	1	1										1				1
2101	1	2726950	Bangladesh	2007	1	1	1	0	1												1		2
2102	1	2729250	Bangladesh	2007	1	0	1	1	1	1													1
2103	2	2747800	Bangladesh	2007	1	0	1	1	1						1	1							1
2104	2	2741950	Bangladesh	2007	1	1	1	1	1		1		1								1		2
2105	2	2735000	Bangladesh	2007	1	1	1	1	0								1						2
2106	2	2730350	Bangladesh	2007	0	1	1	1	1	1											1		1
2107	2	2730450	Bangladesh	2007	1	1	1	1	1		1		1								1		2
2108	2	2770900	Bangladesh	2007	1	0	1	1	1						1	1							1
2109	2	2780750	Bangladesh	2007	0	0	0	0	1													1	0
2110	2	2731150	Bangladesh	2007	1	0	1	1	0							1		1					1
2111	2	2785200	Bangladesh	2007	0	0	0	1	0													1	0
2112	2	2733950	Bangladesh	2007	1	0	1	1	1					1		1							1
2113	2	2749250	Bangladesh	2007	1	0	1	1	1						1	1							1
2114	2	2756500	Bangladesh	2007	1	1	1	1	0								1						2
2115	2	2788150	Bangladesh	2007	0	0	0	1	1													1	0
2116	2	2762100	Bangladesh	2007	1	0	1	1	0							1		1					1
2117	1	2845350	Bangladesh	2008	0	0	1	1	1					1		1							0
2118	1	2845650	Bangladesh	2008	0	0	1	1	1					1		1							0
2119	1	2846750	Bangladesh	2008	1	1	1	1	1			1	1										2
2120	1	2848050	Bangladesh	2008	0	0	1	1	1						1	1							0
2121	2	2850400	Bangladesh	2008	1	1	1	1	0								1						2
2122	2	2850750	Bangladesh	2008	1	1	1	1	0											1			2
2123	1	2851500	Bangladesh	2008	1	1	1	1	0								1						2
2124	2	2853500	Bangladesh	2008	1	1	0	1	0													1	2
2125	2	2854350	Bangladesh	2008	0	1	1	1	0										1				1
2126	2	2860050	Bangladesh	2008	1	0	1	1	1						1	1							1
2127	2	2860650	Bangladesh	2008	1	0	1	1	1						1	1							1
2128	2	2861200	Bangladesh	2008	0	0	1	0	1							1							0
2129	2	2862600	Bangladesh	2008	0	0	1	0	1					1		1							0
2130	2	2863500	Bangladesh	2008	0	0	1	0	1	1													0
2131	2	2864350	Bangladesh	2008	0	0	0	1	1													1	0
2132	2	2865200	Bangladesh	2008	0	0	0	0	1													1	0
2133	2	2866350	Bangladesh	2008	1	0	1	1	1						1	1							1
2134	2	2866450	Bangladesh	2008	1	1	1	1	0								1						2
2135	2	2866550	Bangladesh	2008	1	1	1	1	0								1						2
2136	2	2866750	Bangladesh	2008	1	1	1	1	0								1						2
2137	2	2867750	Bangladesh	2008	1	1	1	1	0								1						2
2138	2	2871950	Bangladesh	2008	1	1	1	1	0			1	1										2
2139	2	2872000	Bangladesh	2008	1	1	1	1	0			1	1										2
2140	2	2872800	Bangladesh	2008	1	1	1	1	0								1						2
2141	2	2875000	Bangladesh	2008	1	1	1	1	0								1						2
2142	2	2875150	Bangladesh	2008	0	0	1	1	1					1		1							0
2143	2	199900	Bangladesh	2011	1	1	1	1	0											1			2
2144	2	199900	Bangladesh	2011	1	1	1	1	0											1			2
2145	2	21600.1	Bangladesh	2011	0	1	1	1	1										1				1
2146	2	21600.2	Bangladesh	2011	0	1	1	1	1										1				1
2147	2	21600.3	Bangladesh	2011	0	1	1	1	1										1				1
2148	2	21600.4	Bangladesh	2011	0	1	1	1	1										1				1
2149	0	BCE006, MS023	Bangladesh	2004	1	1	1	1	1		1		1										2
2150	0	BCE011, MS001	Bangladesh	2002	0	0	1	0	1	1													0
2151	0	BCE019, MS013	Bangladesh	2003	1	1	1	1	1		1		1										2
2152	0	BCE030, MS009	Bangladesh	2003	1	1	1	0	1	1													2
2153	0	BCE032, MS012	Bangladesh	2003	1	1	1	1	1		1		1										2
2154	0	BCE034, MS014	Bangladesh	2003	1	1	1	0	1	1													2
2155	2	P0304816.1	Bangladesh	2011	1	0		0	1														1
2170	2	P0305260.1	Bangladesh	2011	0	1		0	1														1
2184	2	p0305293.1	Bangladesh	2011	1	0		1	1														1
2199	2	p0301867.1	Bangladesh	2011	1	1		0	1														2
2208	2	p0302293.2	Bangladesh	2011	0	1		1	1														1
2216	2	p0302308.1	Bangladesh	2011	0	1		1	1														1
2226	2	p0304777.1	Bangladesh	2011	1	1		1	0														2
2267	2	MP020940.1	Bangladesh	2011	0	0		0	1														0
2282	2	P0298942.1	Bangladesh	2011	1	0		1	1														1
2295	2	p0299438.2	Bangladesh	2011	0	1		0	1														1
2305	2	p0299917.1	Bangladesh	2011	0	0		1	1														0
2315	2	ETP050002	Bangladesh	2005	1	1	1	0	1	1													2
2316	2	ETP050003	Bangladesh	2005	0	0	0	0	1													1	0
2317	2	ETP050007	Bangladesh	2005	0	0	1	1	1						1	1							0
2318	2	ETP050008	Bangladesh	2005	0	1	0	0	1													1	1
2319	2	ETP050009	Bangladesh	2005	0	0	1	1	1						1	1							0
2320	2	ETP050010	Bangladesh	2005	0	1	1	1	1				1								1		1
2321	2	ETP050011	Bangladesh	2005	0	1	1	1	1			1	1										1
2322	2	ETP050012	Bangladesh	2005	0	0	1	0	1							1							0
2323	2	ETP050015	Bangladesh	2005	0	0	1	1	1						1	1							0
2324	2	ETP050016	Bangladesh	2005	0	1	0	0	1													1	1
2325	2	ETP050017	Bangladesh	2005	1	0	1	1	1						1	1							1
2326	2	ETP050019	Bangladesh	2005	0	1	0	1	1													1	1
2327	2	ETP05020	Bangladesh	2005	0	0	1	1	0								1						0
2328	2	ETP05026	Bangladesh	2005	1	1	1	1	1	1													2
2329	2	ETP050035	Bangladesh	2005	0	0	0	1	1													1	0
2330	2	ETP050038	Bangladesh	2005	0	0	1	1	1						1	1							0
2331	2	ETP050039	Bangladesh	2005	0	1	1	1	1										1				1
2332	2	ETP050044	Bangladesh	2005	0	0	1	0	1	1													0
2333	2	ETP050046	Bangladesh	2005	1	1	1	0	1	1											1		2
2334	2	ETP050047	Bangladesh	2005	0	0	0	1	1													1	0
2335	2	ETP050050	Bangladesh	2005	0	0	1	1	0											1			0
2336	2	174750	Bangladesh	2010	1	0	1	1	1		1		1								1		1
2337	2	174900	Bangladesh	2010	0	0	0	0	1													1	0
2338	2	178200	Bangladesh	2010	0	0	0	0	1													1	0
2339	2	178850	Bangladesh	2010	1	0	0	1	1													1	1
2340	2	178900	Bangladesh	2010	1	1	1	0	1	1											1		2
2341	2	179100	Bangladesh	2010	0	0	0	1	1													1	0
2342	2	179550	Bangladesh	2010	1	1	1	1	0								1						2
2343	2	180200	Bangladesh	2010	1	1	1	1	1								1						2
2344	2	180600	Bangladesh	2010	1	1	1	1	1											1			2
2345	2	180050	Bangladesh	2010	1	1	1	1	0											1			2
2346	2	C034666	Bangladesh	2010	1	0	0	1	1													1	1
2347	2	C035134	Bangladesh	2010	1	1	1	1	1											1			2
2348	2	C035209	Bangladesh	2010	0	0	1	0	1			1	1										0
2349	2	C035213	Bangladesh	2010	1	1	1	1	1											1			2
2350	2	C035605	Bangladesh	2010	1	1	1	1	0											1			2
2351	2	C035662	Bangladesh	2010	0	0	0	1	1													1	0
2352	2	C035776	Bangladesh	2010	1	0	1	0	1					1		1							1
2353	2	C035959	Bangladesh	2010	0	1	1	1	1										1				1
2354	2	C036255	Bangladesh	2010	0	1	1	1	1										1				1
2355	2	173150	Bangladesh	2010	0	0	1	1	1		1		1								1		0
2356	0	BCE001, MS16	Bangladesh	2002	0	1	0	1	0													1	1
2357	0	BCE002, MS12	Bangladesh	2002	0	1	1	1	1		1		1										1
2358	0	BCE005, MS23	Bangladesh	2002	0	1	0	1	1													1	1
2359	0	BCE007, MS11	Bangladesh	2002	1	1	1	1	1		1		1								1		2
2360	0	BCE008, MS1	Bangladesh	2002	0	0	0	1	0													1	0
2361	0	BCE008, MS13	Bangladesh	2002	0	0	1	0	1							1							0
2362	0	BCE019, MS16	Bangladesh	2002	1	1	1	1	1			1	1										2
2363	0	BCE035, MS8	Bangladesh	2002	1	0	1	1	0								1						1
2364	0	BCE039, MS13	Bangladesh	2002	0	0	0	1	0													1	0
2365	0	BCE041, MS11	Bangladesh	2002	0	0	0	1	0													1	0
2366	0	BCE046, MS16	Bangladesh	2002	0	0	0	1	0													1	0
2367	0	BCE049, MS9	Bangladesh	2002	1	0	1	1	1			1	1								1		1
2368	0	BCE054, MS24	Bangladesh	2002	0	0	1	1	1										1				0
2369	0	BCE058, MS13	Bangladesh	2002	1	1	1	0	1	1													2
2370	0	BCE062, MS24	Bangladesh	2002	1	1	1	1	1			1	1										2
2371	0	BCE063, MS14	Bangladesh	2002	0	1	0	1	0													1	1
2372	0	BCE068, MS10	Bangladesh	2002	0	1	1	1	1			1	1										1
2373	0	BCE068, MS23	Bangladesh	2002	0	1	0	0	1													1	1
2374	0	BCE069, MS15	Bangladesh	2002	1	1	1	1	1	1													2
2375	0	BCE069, MS9	Bangladesh	2002	1	1	1	1	1		1		1								1		2
2381	2	mp021566.1	Bangladesh	2011	1	1		1	1														2
2409	2	ETP98109	Bangladesh	1998	1	1	1	0	1	1													2
2410	2	ETP98111	Bangladesh	1998	1	1	1	1	1					1		1							2
2411	2	ETP98112	Bangladesh	1998	1	1	1	1	1		1		1								1		2
2412	2	ETP98114	Bangladesh	1998	0	1	1	0	1										1				1
2413	2	ETP98115	Bangladesh	1998	0	1	1	1	1							1							1
2414	2	ETP98068	Bangladesh	1998	1	1	1	1	1	1													2
2415	2	ETP98073	Bangladesh	1998	1	0	1	1	1						1	1							1
2416	2	ETP98097	Bangladesh	1998	1	1	1	1	1										1				2
2417	2	ETP98103	Bangladesh	1998	1	1	1	1	1		1		1								1		2
2418	2	ETP98105	Bangladesh	1998	1	1	1	1	1		1		1								1		2
2419	2	ETP98053	Bangladesh	1998	1	0	1	1	1						1	1							1
2420	2	ETP98056	Bangladesh	1998	1	0	1	0	1							1							1
2421	2	ETP98061	Bangladesh	1998	1	1	1	0	1							1							2
2422	2	ETP98062	Bangladesh	1998	1	0	1	0	1										1				1
2423	2	ETP98066	Bangladesh	1998	0	0	1	1	1							1							0
2424	2	ETP98004	Bangladesh	1998	0	0	0	0	1													1	0
2425	2	ETP98015	Bangladesh	1998	1	0	1	0	1						1	1							1
2426	2	ETP98028	Bangladesh	1998	1	0	1	0	1						1	1							1
2427	2	ETP98038	Bangladesh	1998	1	1	1	0	1	1													2
2428	2	ETP98042	Bangladesh	1998	1	0	1	1	1						1	1							1
2430	1	BCE003, DS5	Bangladesh	2002	1	1	0	1	1													1	2
2431	1	BCE021, DS7	Bangladesh	2002	0	1	0	0	1													1	1
2432	1	BCE046, DS7	Bangladesh	2002	1	0	1	1	1						1	1							1
2433	1	BCE062, DS2	Bangladesh	2002	1	1	0	1	1													1	2
2434	1	BCE007, DS5	Bangladesh	2002	1	0	1	1	1						1	1							1
2435	1	BCE022,DS6	Bangladesh	2002	1	1	1	0	1	1													2
2436	1	BCE049, DS3	Bangladesh	2002	1	1	0	1	1													1	2
2437	1	BCE063, DS4	Bangladesh	2002	0	1	1	1	1										1				1
2438	1	BCE011, DS3	Bangladesh	2002	0	1	0	1	0													1	1
2439	1	BCE035, DS6	Bangladesh	2002	1	1	1	1	1			1	1										2
2440	1	BCE054, DS4	Bangladesh	2002	1	0	1	1	1						1	1							1
2441	1	BCE066, DS5	Bangladesh	2002	0	1	0	1	0													1	1
2442	1	BCE013, DS1	Bangladesh	2002	1	1	1	0	1	1													2
2443	1	BCE039, DS2	Bangladesh	2002	1	0	1	1	1						1	1							1
2444	1	BCE055, DS1	Bangladesh	2002	1	1	1	1	0											1			2
2445	1	BCE069, DS2	Bangladesh	2002	1	1	1	1	1		1		1								1		2
2446	1	BCE018, DS6	Bangladesh	2002	1	1	0	1	1													1	2
2447	1	BCE046, DS2	Bangladesh	2002	0	1	0	1	0													1	1
2448	1	BCE061, DS1	Bangladesh	2002	0	0	0	1	1													1	0
2449	1	BCE129, DS2	Bangladesh	2002	0	1		0	1														1
totals					106	102	126	134	142	21	14	10	25	7	23	39	16	2	14	10	17	36
	totals	EatA+			EtpA+	EatA(%)	EtpA(%)	EtpA+/EatA+	EtpA/EatA(%)	EtpA+ or EatA+	EtpAorEatA(%)
severe	124	73			63	58.871	50.8065	43	34.6774	93	75
mild	31	20			22	64.5161	70.9677	15	48.3871	27	87.0968
symptomatic	155	93			85	60	54.8387	58	37.4194	120	77.4194
asymptomatic	26	13			17	50	65.3846	11	42.3077	19	73.0769
total	181	106			102	58.5635	56.3536	69	38.1215	139	76.7956
											distribution of EtpA and EatA in CF+ strains
										CF	cfa/i	cs1	cs2	cs3	cs4	cs5	cs6	cs7	cs8	cs14	cs17	cs21	cf nd
										EatA+	17	12	7	19	3	18	25	15	2	2	9	14	7
										EtpA+	17	12	8	21	1	0	3	14	0	12	9	14	16
										EatA+(%)	0.809524	0.857143	0.7	0.76	0.428571	0.782609	0.641026	0.9375	1	0.142857	0.9	0.823529	0.194444
										EtpA+(%)	0.809524	0.857143	0.8	0.84	0.142857	0	0.0769231	0.875	0	0.857143	0.9	0.823529	0.444444
										either +	18	13	9	23	3	18	26	15	2	13	9	16	18
										either + (%)	85.7143	92.8571	90	92	42.8571	78.2609	66.6667	93.75	100	92.8571	90	94.1176	50

## Sheet: YghJ
Stock #	YghJ	Strain designation	EatA	EtpA	CFs	LT	ST	Severity	Symptom	CFA/I	CS1	CS2	CS3	CS4	CS5	CS6	CS7	CS8	CS14	CS17	CS21	CF0ve
350	1	ETEC ThroopD "1"	1	1		1	1	2	D
1388	1	ETEC Envira 8/11	1	0	1	1	1	2	D						CS5	CS6
1389	1	ETEC Envira 10/1	1	0	1	1	1	2	D						CS5	CS6
1390	1	ETEC Jurua 18/11	1	1	1	1	0	2	D								CS7
1391	1	ETEC Jurua 20/10	1	1	1	1	0	2	D								CS7
2007	1	P02997067.1	1	0		1	1	2	D
2021	0	MP021552.1	1	0		1	1	2	D
2036	1	MP021561.1	1	0		0	1	2	D
2053	0	MP021017.1	0	0		0	1	2	D
2063	1	MP020980.1	1	0		0	1	2	D
2097	1	2720900	1	1	1	0	1	1	D	CFA/I
2098	1	2719100	1	1	1	0	1	1	D	CFA/I											CS21
2099	0	2722950	1	1	1	1	1	1	D	CFA/I
2100	1	2726800	0	1	1	1	1	1	D										CS14
2101	0	2726950	1	1	1	0	1	1	D												CS21
2102	1	2729250	1	0	1	1	1	1	D	CFA/I
2103	1	2747800	1	0	1	1	1	2	D						CS5	CS6
2104	1	2741950	1	1	1	1	1	2	D		CS1		CS3								CS21
2105	1	2735000	1	1	1	1	0	2	D								CS7
2106	1	2730350	0	1	1	1	1	2	D	CFA/I											CS21
2107	1	2730450	1	1	1	1	1	2	D		CS1		CS3								CS21
2108	1	2770900	1	0	1	1	1	2	D						CS5	CS6
2109	1	2780750	0	0	0	0	1	2	D													1
2110	1	2731150	1	0	1	1	0	2	D							CS6		CS8
2111	1	2785200	0	0	0	1	0	2	D													1
2112	1	2733950	1	0	1	1	1	2	D					CS4		CS6
2113	1	2749250	1	0	1	1	1	2	D						CS5	CS6
2114	1	2756500	1	1	1	1	0	2	D								CS7
2115	1	2788150	0	0	0	1	1	2	D													1
2116	1	2762100	1	0	1	1	0	2	D							CS6		CS8
2117	1	2845350	0	0	1	1	1	1	D					CS4		CS6
2118	1	2845650	0	0	1	1	1	1	D					CS4		CS6
2119	1	2846750	1	1	1	1	1	1	D			CS2	CS3
2120	0	2848050	0	0	1	1	1	1	D						CS5	CS6
2121	1	2850400	1	1	1	1	0	2	D								CS7
2122	1	2850750	1	1	1	1	0	2	D											CS17
2123	1	2851500	1	1	1	1	0	1	D								CS7
2124	1	2853500	1	1	0	1	0	2	D													1
2125	1	2854350	0	1	1	1	0	2	D										CS14
2126	1	2860050	1	0	1	1	1	2	D						CS5	CS6
2127	1	2860650	1	0	1	1	1	2	D						CS5	CS6
2128	0	2861200	0	0	1	0	1	2	D							CS6
2129	1	2862600	0	0	1	0	1	2	D					CS4		CS6
2130	0	2863500	0	0	1	0	1	2	D	CFA/I
2131	1	2864350	0	0	0	1	1	2	D													1
2132	1	2865200	0	0	0	0	1	2	D													1
2133	1	2866350	1	0	1	1	1	2	D						CS5	CS6
2134	1	2866450	1	1	1	1	0	2	D								CS7
2135	1	2866550	1	1	1	1	0	2	D								CS7
2136	1	2866750	1	1	1	1	0	2	D								CS7
2137	1	2867750	1	1	1	1	0	2	D								CS7
2138	1	2871950	1	1	1	1	0	2	D			CS2	CS3
2139	1	2872000	1	1	1	1	0	2	D			CS2	CS3
2140	1	2872800	1	1	1	1	0	2	D								CS7
2141	1	2875000	1	1	1	1	0	2	D								CS7
2142	1	2875150	0	0	1	1	1	2	D					CS4		CS6
2143	1	199900	1	1	1	1	0	2	D											CS17
2144	1	199900	1	1	1	1	0	2	D											CS17
2145	1	21600.1	0	1	1	1	1	2	D										CS14
2146	1	21600.2	0	1	1	1	1	2	D										CS14
2147	1	21600.3	0	1	1	1	1	2	D										CS14
2148	1	21600.4	0	1	1	1	1	2	D										CS14
2149	1	BCE006, MS023	1	1	1	1	1	0	A		CS1		CS3
2150	0	BCE011, MS001	0	0	1	0	1	0	A	CFA/1
2151	1	BCE019, MS013	1	1	1	1	1	0	A		CS1		CS3
2152	0	BCE030, MS009	1	1	1	0	1	0	A	CFA/I
2153	1	BCE032, MS012	1	1	1	1	1	0	A		CS1		CS3
2154	1	BCE034, MS014	1	1	1	0	1	0	A	CFA/1
2155	1	P0304816.1	1	0		0	1	2	D
2170	1	P0305260.1	0	1		0	1	2	D
2184	1	p0305293.1	1	0		1	1	2	D
2199	1	p0301867.1	1	1		0	1	2	D
2208	1	p0302293.2	0	1		1	1	2	D
2216	1	p0302308.1	0	1		1	1	2	D
2226	1	p0304777.1	1	1		1	0	2	D
2267	1	MP020940.1	0	0		0	1	2	D
2282	1	P0298942.1	1	0		1	1	2	D
2295	1	p0299438.2	0	1		0	1	2	D
2305	1	p0299917.1	0	0		1	1	2	D
2315	1	ETP050002	1	1	1	0	1	2	D	CFA/I
2316	1	ETP050003	0	0	0	0	1	2	D													1
2317	1	ETP050007	0	0	1	1	1	2	D						CS5	CS6
2318	1	ETP050008	0	1	0	0	1	2	D													1
2319	1	ETP050009	0	0	1	1	1	2	D						CS5	CS6
2320	1	ETP050010	0	1	1	1	1	2	D				CS3								CS21
2321	1	ETP050011	0	1	1	1	1	2	D			CS2	CS3
2322	1	ETP050012	0	0	1	0	1	2	D							CS6
2323	1	ETP050015	0	0	1	1	1	2	D						CS5	CS6
2324	1	ETP050016	0	1	0	0	1	2	D													1
2325	1	ETP050017	1	0	1	1	1	2	D						CS5	CS6
2326	1	ETP050019	0	1	0	1	1	2	D													1
2327	1	ETP05020	0	0	1	1	0	2	D								CS7
2328	1	ETP05026	1	1	1	1	1	2	D	CFA/I
2329	0	ETP050035	0	0	0	1	1	2	D													1
2330	1	ETP050038	0	0	1	1	1	2	D						CS5	CS6
2331	1	ETP050039	0	1	1	1	1	2	D										CS14
2332	0	ETP050044	0	0	1	0	1	2	D	CFA/I
2333	1	ETP050046	1	1	1	0	1	2	D	CFA/I											CS21
2334	1	ETP050047	0	0	0	1	1	2	D													1
2335	1	ETP050050	0	0	1	1	0	2	D											CS17
2336	1	174750	1	0	1	1	1	2	D		CS1		CS3								CS21
2337	1	174900	0	0	0	0	1	2	D													1
2338	1	178200	0	0	0	0	1	2	D													1
2339	0	178850	1	0	0	1	1	2	D													1
2340	1	178900	1	1	1	0	1	2	D	CFA/I											CS21
2341	1	179100	0	0	0	1	1	2	D													1
2342	1	179550	1	1	1	1	0	2	D								CS7
2343	1	180200	1	1	1	1	1	2	D								CS7
2344	1	180600	1	1	1	1	1	2	D											CS17
2345	1	180050	1	1	1	1	0	2	D											CS17
2346	0	C034666	1	0	0	1	1	2	D													1
2347	1	C035134	1	1	1	1	1	2	D											CS17
2348	1	C035209	0	0	1	0	1	2	D			CS2	CS3
2349	1	C035213	1	1	1	1	1	2	D											CS17
2350	1	C035605	1	1	1	1	0	2	D											CS17
2351	1	C035662	0	0	0	1	1	2	D													1
2352	1	C035776	1	0	1	0	1	2	D					CS4		CS6
2353	1	C035959	0	1	1	1	1	2	D										CS14
2354	1	C036255	0	1	1	1	1	2	D										CS14
2355	1	173150	0	0	1	1	1	2	D		CS1		CS3								CS21
2356	1	BCE001, MS16	0	1	0	1	0	0	A													1
2357	1	BCE002, MS12	0	1	1	1	1	0	A		CS1		CS3
2358	1	BCE005, MS23	0	1	0	1	1	0	A													1
2359	1	BCE007, MS11	1	1	1	1	1	0	A		CS1		CS3								CS21
2360	1	BCE008, MS1	0	0	0	1	0	0	A													1
2361	0	BCE008, MS13	0	0	1	0	1	0	A							CS6
2362	1	BCE019, MS16	1	1	1	1	1	0	A			CS2	CS3
2363	1	BCE035, MS8	1	0	1	1	0	0	A								CS7
2364	1	BCE039, MS13	0	0	0	1	0	0	A													1
2365	0	BCE041, MS11	0	0	0	1	0	0	A													1
2366	1	BCE046, MS16	0	0	0	1	0	0	A													1
2367	1	BCE049, MS9	1	0	1	1	1	0	A			CS2	CS3								CS21
2368	1	BCE054, MS24	0	0	1	1	1	0	A										CS14
2369	0	BCE058, MS13	1	1	1	0	1	0	A	CFA/I
2370	1	BCE062, MS24	1	1	1	1	1	0	A			CS2	CS3
2371	1	BCE063, MS14	0	1	0	1	0	0	A													1
2372	1	BCE068, MS10	0	1	1	1	1	0	A			CS2	CS3
2373	1	BCE068, MS23	0	1	0	0	1	0	A													1
2374	1	BCE069, MS15	1	1	1	1	1	0	A	CFA/I
2375	1	BCE069, MS9	1	1	1	1	1	0	A		CS1		CS3								CS21
2381	1	mp021566.1	1	1		1	1	2	D
2409	1	ETP98109	1	1	1	0	1	2	D	CFA/I
2410	1	ETP98111	1	1	1	1	1	2	D					CS4		CS6
2411	1	ETP98112	1	1	1	1	1	2	D		CS1		CS3								CS21
2412	1	ETP98114	0	1	1	0	1	2	D										CS14
2413	1	ETP98115	0	1	1	1	1	2	D							CS6
2414	1	ETP98068	1	1	1	1	1	2	D	CFA/I
2415	1	ETP98073	1	0	1	1	1	2	D						CS5	CS6
2416	1	ETP98097	1	1	1	1	1	2	D										CS14
2417	1	ETP98103	1	1	1	1	1	2	D		CS1		CS3								CS21
2418	1	ETP98105	1	1	1	1	1	2	D		CS1		CS3								CS21
2419	1	ETP98053	1	0	1	1	1	2	D						CS5	CS6
2420	0	ETP98056	1	0	1	0	1	2	D							CS6
2421	1	ETP98061	1	1	1	0	1	2	D							CS6
2422	0	ETP98062	1	0	1	0	1	2	D										CS14
2423	0	ETP98066	0	0	1	1	1	2	D							CS6
2424	0	ETP98004	0	0	0	0	1	2	D													1
2425	1	ETP98015	1	0	1	0	1	2	D						CS5	CS6
2426	1	ETP98028	1	0	1	0	1	2	D						CS5	CS6
2427	1	ETP98038	1	1	1	0	1	2	D	CFA/I
2428	1	ETP98042	1	0	1	1	1	2	D						CS5	CS6
2430	1	BCE003, DS5	1	1	0	1	1	1	D													1
2431	1	BCE021, DS7	0	1	0	0	1	1	D													1
2432	1	BCE046, DS7	1	0	1	1	1	1	D						CS5	CS6
2433	1	BCE062, DS2	1	1	0	1	1	1	D													1
2434	1	BCE007, DS5	1	0	1	1	1	1	D						CS5	CS6
2435	1	BCE022,DS6	1	1	1	0	1	1	D	CFA/I
2436	1	BCE049, DS3	1	1	0	1	1	1	D													1
2437	1	BCE063, DS4	0	1	1	1	1	1	D										CS14
2438	1	BCE011, DS3	0	1	0	1	0	1	D													1
2439	1	BCE035, DS6	1	1	1	1	1	1	D			CS2	CS3
2440	1	BCE054, DS4	1	0	1	1	1	1	D						CS5	CS6
2441	1	BCE066, DS5	0	1	0	1	0	1	D													1
2442	1	BCE013, DS1	1	1	1	0	1	1	D	CFA/I
2443	1	BCE039, DS2	1	0	1	1	1	1	D						CS5	CS6
2444	1	BCE055, DS1	1	1	1	1	0	1	D											CS17
2445	1	BCE069, DS2	1	1	1	1	1	1	D		CS1		CS3								CS21
2446	1	BCE018, DS6	1	1	0	1	1	1	D													1
2447	1	BCE046, DS2	0	1	0	1	0	1	D													1
2448	1	BCE061, DS1	0	0	0	1	1	1	D													1
2449	1	BCE129, DS2	0	1		0	1	1	D
totals	161		106	102	126	134	142															36

## Sheet: EaeH
Stock #	EaeH	Strain designation	GENOTYPE	SOURCE	COMMENTS	severity
2150	1	BCE011, MS-01	asymptomatic colonization	icddr,b	CFA/1 ST+ 2002 asymptomatic colonization	0
2154	1	BCE034, MS-14	asymptomatic colonization	icddr,b	CFA/1 ST+ 2003 asymptomatic colonization	0
2170	1	P0305260.1	clinical E. coli isolate	icddr,b	tox-, severe cholera-like disease, hospitalized patient, isolate 1	2
1388	1	ETEC Envira 8/11	clinical ETEC isolate	from Brazil	CS5/CS6; LT; ST; severe cholera-like disease from 1998	2
1389	1	ETEC Envira 10/1	clinical ETEC isolate	from Brazil	CS5/CS6; LT; ST; severe cholera-like disease from 1998	2
2097	1	2720900	clinical ETEC isolate	icddr,b	CFA/I; ST; mild, self-limited diarrhea; isolate from 2007	1
2099	1	2722950	clinical ETEC isolate	icddr,b	CFA/I LT/ST 2007 mild, self-limited diarrhea	1
2100	1	2726800	clinical ETEC isolate	icddr,b	CS14 LT/ST 2007 mild, self-limited diarrhea	1
2101	1	2726950	clinical ETEC isolate	icddr,b	CS21 ST 2007 mild, self-limited diarrhea	1
2102	1	2729250	clinical ETEC isolate	icddr,b	CFA/I LT/ST 2007 mild, self-limited diarrhea	1
2103	1	2747800	clinical ETEC isolate	icddr,b	CS5+CS6 LT/ST 2007 severe cholera-like disease, hospitalized patient	2
2105	1	2735000	clinical ETEC isolate	icddr,b	CS7 LT 2007 severe cholera-like disease, hospitalized patient	2
2106	1	2730350	clinical ETEC isolate	icddr,b	CFA/I+CS21 LT/ST 2007 severe cholera-like disease, hospitalized patient	2
2108	1	2770900	clinical ETEC isolate	icddr,b	CS5+CS6 LT/ST 2007 severe cholera-like disease, hospitalized patient	2
2109	1	2780750	clinical ETEC isolate	icddr,b	CF-ve ST 2007 severe cholera-like disease, hospitalized patient	2
2110	1	2731150	clinical ETEC isolate	icddr,b	CS6+CS8 LT 2007 severe cholera-like disease, hospitalized patient	2
2111	1	2785200	clinical ETEC isolate	icddr,b	CF-ve LT 2007 severe cholera-like disease, hospitalized patient	2
2112	1	2733950	clinical ETEC isolate	icddr,b	CS4+CS6 LT/ST 2007 severe cholera-like disease, hospitalized patient	2
2113	1	2749250	clinical ETEC isolate	icddr,b	CS5+CS6 LT/ST 2007 severe cholera-like disease, hospitalized patient	2
2114	1	2756500	clinical ETEC isolate	icddr,b	CS7 LT 2007 severe cholera-like disease, hospitalized patient	2
2115	1	2788150	clinical ETEC isolate	icddr,b	CF-ve LT/ST 2007 severe cholera-like disease, hospitalized patient	2
2116	1	2762100	clinical ETEC isolate	icddr,b	CS6+CS8 LT 2007 severe cholera-like disease, hospitalized patient	2
2117	1	2845350	clinical ETEC isolate	icddr,b	CS4+CS6 LT/ST 2008 mild, self-limited diarrhea	1
2118	1	2845650	clinical ETEC isolate	icddr,b	CS4+CS6 LT/ST 2008 mild, self-limited diarrhea	1
2120	1	2848050	clinical ETEC isolate	icddr,b	CS5+CS6 LT/ST 2008 mild, self-limited diarrhea	1
2121	1	2850400	clinical ETEC isolate	icddr,b	CS7 LT 2008 severe cholera-like disease, hospitalized patient	2
2122	1	2850750	clinical ETEC isolate	icddr,b	CS17 LT 2008 severe cholera-like disease, hospitalized patient	2
2124	1	2853500	clinical ETEC isolate	icddr,b	CF-ve LT 2008 severe cholera-like disease, hospitalized patient	2
2125	1	2854350	clinical ETEC isolate	icddr,b	CS14 LT 2008 severe cholera-like disease, hospitalized patient	2
2126	1	2860050	clinical ETEC isolate	icddr,b	CS5+CS6 LT/ST 2008 severe cholera-like disease, hospitalized patient	2
2127	1	2860650	clinical ETEC isolate	icddr,b	CS5+CS6 LT/ST 2008 severe cholera-like disease, hospitalized patient	2
2129	1	2862600	clinical ETEC isolate	icddr,b	CS4+CS6 ST 2008 severe cholera-like disease, hospitalized patient	2
2131	1	2864350	clinical ETEC isolate	icddr,b	CF-ve LT/ST 2008 severe cholera-like disease, hospitalized patient	2
2132	1	2865200	clinical ETEC isolate	icddr,b	CF-ve ST 2008 severe cholera-like disease, hospitalized patient	2
2133	1	2866350	clinical ETEC isolate	icddr,b	CS5+CS6 LT/ST 2008 severe cholera-like disease, hospitalized patient	2
2134	1	2866450	clinical ETEC isolate	icddr,b	CS7 LT 2008 severe cholera-like disease, hospitalized patient	2
2135	1	2866550	clinical ETEC isolate	icddr,b	CS7 LT 2008 severe cholera-like disease, hospitalized patient	2
2136	1	2866750	clinical ETEC isolate	icddr,b	CS7 LT 2008 severe cholera-like disease, hospitalized patient	2
2137	1	2867750	clinical ETEC isolate	icddr,b	CS7 LT 2008 severe cholera-like disease, hospitalized patient	2
2140	1	2872800	clinical ETEC isolate	icddr,b	CS7 LT 2008 severe cholera-like disease, hospitalized patient	2
2142	1	2875150	clinical ETEC isolate	icddr,b	CS4+CS6 LT/ST 2008 severe cholera-like disease, hospitalized patient	2
2143	1	199900	clinical ETEC isolate	icddr,b	CS17 LT severe cholera-like disease, hospitalized patient; isolate 1	2
2155	1	P0304816.1	clinical ETEC isolate	icddr,b	STh, severe cholera-like disease, hospitalized patient, isolate 1	2
2184	1	p0305293.1	clinical ETEC isolate	icddr,b	LT/STh severe cholera-like disease, hospitalized patient, isolate 1	2
2216	1	p0302308.1	clinical ETEC isolate	icddr,b	LT/STh severe cholera-like disease, hospitalized patient, isolate 1	2
2226	1	p0304777.1	clinical ETEC isolate	icddr,b	LT severe cholera-like disease, hospitalized patient, isolate 1	2
2267	1	MP020940.1	clinical ETEC isolate	icddr,b	STh, severe cholera-like disease, hospitalized patient, isolate 1	2
2282	1	P0298942.1	clinical ETEC isolate	icddr,b	LT/STp, severe cholera-like disease, hospitalized patient, isolate 1	2
2295	1	p0299438.2	clinical ETEC isolate	icddr,b	STh, severe cholera-like disease, hospitalized patient, isolate 2	2
2305	1	p0299917.1	clinical ETEC isolate	icddr,b	LT/STh severe cholera-like disease, hospitalized patient, isolate 1	2
2337	1	174900	clinical ETEC isolate	icddr,b	CF-ve STh_2010 Diarr hospitalized patient	2
2338	1	178200	clinical ETEC isolate	icddr,b	CF-ve STh_2010 Diarr hospitalized patient	2
2339	1	178850	clinical ETEC isolate	icddr,b	CF-ve LT/STh_2010 Diarr hospitalized patient	2
2342	1	179550	clinical ETEC isolate	icddr,b	CS7 LT_2010 Diarr hospitalized patient	2
2343	1	180200	clinical ETEC isolate	icddr,b	CS7 LT/ST_2010 Diarr hospitalized patient	2
2344	1	180600	clinical ETEC isolate	icddr,b	CS17 LT/ST_2010 Diarr hospitalized patient	2
2345	1	180050	clinical ETEC isolate	icddr,b	CS17 LT_2010 Diarr hospitalized patient	2
2063	1	MP020980.1	ETEC isolate	icddr,b	ST; patient with severe ETEC diarrhea at Mirpur colony 1	2
2356	1	BCE001, MS16	ETEC; asymptomatic	icddr,b	CF-ve LT_2002-04 Asymptomatic community	0
2357	1	BCE002, MS12	ETEC; asymptomatic	icddr,b	CS1+CS3 LT/STh_2002-04 Asymptomatic community	0
2247	1	p0301904.1	non-ETEC. E. coli isolate	icddr,b	non-ETEC hospitalized patient, isolate 1
2255	1	p0299483.1	non-ETEC. E. coli isolate	icddr,b	non-ETEC hospitalized patient, isolate 1
2264	1	p0304799.1	non-ETEC. E. coli isolate	icddr,b	non-ETEC hospitalized patient, isolate 1
2149	0	BCE006, MS-23	asymptomatic colonization	icddr,b	CS1+CS3 LT+ST+ 2004 asymptomatic colonization	0
2151	0	BCE019, MS-13	asymptomatic colonization	icddr,b	CS1+CS3 LT+ST+ 2003 asymptomatic colonization	0
2152	0	BCE030, MS-09	asymptomatic colonization	icddr,b	CFA/I ST+ 2003 asymptomatic colonization	0
2153	0	BCE032, MS-12	asymptomatic colonization	icddr,b	CS1+CS3 LT+ST+ 2003 asymptomatic colonization	0
350	0	ETEC ThroopD "1"	clinical ETEC isolate	R.A. Finkelstein	serotype 063:Nm	2
1390	0	ETEC Jurua 18/11	clinical ETEC isolate	from Brazil	CS7; LT; severe cholera-like disease from 1998	2
1391	0	ETEC Jurua 20/10	clinical ETEC isolate	from Brazil	CS7; LT; severe cholera-like disease from 1998	2
2098	0	2719100	clinical ETEC isolate	icddr,b	CFA/I+CS21; ST; mild, self limited diarrhea from 2007	1
2104	0	2741950	clinical ETEC isolate	icddr,b	CS1+CS3+CS21 LT/ST 2007 severe cholera-like disease, hospitalized patient	2
2107	0	2730450	clinical ETEC isolate	icddr,b	CS1+CS3+CS21 LT/ST 2007 severe cholera-like disease, hospitalized patient	2
2119	0	2846750	clinical ETEC isolate	icddr,b	CS2+CS3 LT/ST 2008 mild, self-limited diarrhea	1
2123	0	2851500	clinical ETEC isolate	icddr,b	CS7 LT 2008 mild, self-limited diarrhea	1
2128	0	2861200	clinical ETEC isolate	icddr,b	CS6 ST 2008 severe cholera-like disease, hospitalized patient	2
2130	0	2863500	clinical ETEC isolate	icddr,b	CFA/I ST 2008 severe cholera-like disease, hospitalized patient	2
2138	0	2871950	clinical ETEC isolate	icddr,b	CS2+CS3 LT 2008 severe cholera-like disease, hospitalized patient	2
2139	0	2872000	clinical ETEC isolate	icddr,b	CS2+CS3 LT 2008 severe cholera-like disease, hospitalized patient	2
2141	0	2875000	clinical ETEC isolate	icddr,b	CS7 LT 2008 severe cholera-like disease, hospitalized patient	2
2145	0	21600.1	clinical ETEC isolate	icddr,b	CS14 LT/ST severe cholera-like disease, hospitalized patient; isolate 1	2
2199	0	p0301867.1	clinical ETEC isolate	icddr,b	STh, severe cholera-like disease, hospitalized patient, isolate 1	2
2208	0	p0302293.2	clinical ETEC isolate	icddr,b	LT/STh severe cholera-like disease, hospitalized patient, isolate 2	2
2336	0	174750	clinical ETEC isolate	icddr,b	CS1+CS3+CS21 LT/STh_2010 Diarr hospitalized patient	2
2340	0	178900	clinical ETEC isolate	icddr,b	CFA/I, CS21 STh_2010 Diarr hospitalized patient	2
2341	0	179100	clinical ETEC isolate	icddr,b	CF-ve LT/STh_2010 Diarr hospitalized patient	2
2346	0	C-34666	clinical ETEC isolate	icddr,b	CF-ve LT/STh_2010 Diarr hospitalized patient	2
2381	0	mp021566.1	clinical ETEC isolate	icddr,b	LT/STh, Mirpur patient, isolate 1	2
2007	0	P02997067.1	ETEC isolate	icddr,b	LT/STh; patient with severe ETEC diarrhea at icddr,b colony 1	2
2021	0	MP021552.1	ETEC isolate	icddr,b	LT/STh; patient with severe ETEC diarrhea at Mirpur colony 1	2
2036	0	MP021561.1	ETEC isolate	icddr,b	STh; patient with severe ETEC diarrhea at Mirpur colony 1	2
2053	0	MP021017.1	ETEC isolate	icddr,b	ST; patient with severe ETEC diarrhea at Mirpur colony 1	2
2359	0	BCE007, MS11	ETEC; asymptomatic	icddr,b	CS1+CS3+CS21 LT/STh_2002-04 Asymptomatic community	0
2360	0	BCE008, MS1	ETEC; asymptomatic	icddr,b	CF-ve LT_2002-04 Asymptomatic community	0
2361	0	BCE008, MS13	ETEC; asymptomatic	icddr,b	CS6 STp_2002-04 Asymptomatic community	0
2358		BCE005, MS23	ETEC; asymptomatic	icddr,b	CF-ve LT/STh_2002-04 Asymptomatic community	0
	63
60/91 GSCID ETEC isolates have EaeH gene in the genome.
GSCID: Genome Sequencing Centers for Infectious Diseases
